# Supplementary material for: Effects of Inflammatory Factor Expression Regulated by 12/15 Lipoxygenase on Obesity-Related Nephropathy
Source: Nutrients. 2022 Jun 30;14(13):2743. doi: 10.3390/nu14132743 (PMC9268756; doi:10.3390/nu14132743)
Supplement: Supplementary file 1 [file nutrients-14-02743-s001.zip]

Archive with 1 entries (1 files):
- nutrients-1691653-supplementary.pdf
